# Supplementary material for: Characterizing ‘health equity’ as a national health sector priority for maternal, newborn, and child health in Ethiopia
Source: Glob Health Action. 2020 Dec 30;14(1):1853386. doi: 10.1080/16549716.2020.1853386 (PMC7782227; doi:10.1080/16549716.2020.1853386)
Supplement: Supplemental Material [file ZGHA_A_1853386_SM5348.zip]

Archive with 3 entries (2 files):
- Supplementary/
- Supplementary/Supplementary File 1.docx
- Supplementary/Supplementary File 2-clean.docx
